# Supplementary material for: Green-Engineered Clays Tightly Adsorb and Detoxify Environmentally Persistent Polychlorinated Biphenyls and Complex Mixtures
Source: Toxics. 2026 Jun 29;14(7):573. doi: 10.3390/toxics14070573 (PMC13418004; doi:10.3390/toxics14070573)
Supplement: Supplementary file 1 [file toxics-14-00573-s001.zip]

Archive with 1 entries (1 files):
- toxics-4344333-supplementary.pdf
